# Supplementary material for: Phylogeny and diversity of Haploporus (Polyporaceae, Basidiomycota)
Source: MycoKeys. 2019 Jun 12;54:77–98. doi: 10.3897/mycokeys.54.34362 (PMC6584150; doi:10.3897/mycokeys.54.34362)
Supplement: XML Treatment for Haploporus angustisporus [file mycokeys.54.34362-treatment1.xml]

<!DOCTYPE tp:taxon-treatment
  PUBLIC "-//TaxonX//DTD Taxonomic Treatment Publishing DTD v0 20100105//EN" "tax-treatment-NSO.dtd">
<tp:taxon-treatment xmlns:tp="http://www.plazi.org/taxpub"><tp:treatment-meta><kwd-group><label>Taxon classification</label><kwd><named-content xmlns:xlink="http://www.w3.org/1999/xlink" content-type="kingdom">Fungi</named-content></kwd><kwd><named-content xmlns:xlink="http://www.w3.org/1999/xlink" content-type="order">Plagiorchiida</named-content></kwd><kwd><named-content xmlns:xlink="http://www.w3.org/1999/xlink" content-type="family">Haploporidae</named-content></kwd></kwd-group><mixed-citation publication-type="journal"><person-group><name><surname>Zhou</surname><given-names>Meng</given-names></name><name><surname>Wang</surname><given-names>Li</given-names></name><name><surname>May</surname><given-names>Tom W.</given-names></name><name><surname>Vlasák</surname><given-names>Josef</given-names></name><name><surname>Chen</surname><given-names>Jia-Jia</given-names></name><name><surname>Dai</surname><given-names>Yu-Cheng</given-names></name></person-group><article-title>Phylogeny and diversity of <italic><tp:taxon-name><tp:taxon-name-part taxon-name-part-type="genus" reg="Haploporus">Haploporus</tp:taxon-name-part></tp:taxon-name></italic> (<tp:taxon-name><tp:taxon-name-part taxon-name-part-type="family">Polyporaceae</tp:taxon-name-part></tp:taxon-name>, <tp:taxon-name><tp:taxon-name-part taxon-name-part-type="phylum">Basidiomycota</tp:taxon-name-part></tp:taxon-name>)</article-title><source>MycoKeys</source><day>12</day><month>6</month><year>2019</year><volume>54</volume><fpage>77</fpage><lpage>98</lpage><pub-id pub-id-type="doi">10.3897/mycokeys.54.34362</pub-id></mixed-citation></tp:treatment-meta><tp:nomenclature><tp:taxon-name>
              <tp:taxon-name-part taxon-name-part-type="genus" reg="Haploporus">Haploporus</tp:taxon-name-part>
              <tp:taxon-name-part taxon-name-part-type="species" reg="angustisporus">angustisporus</tp:taxon-name-part>
              <object-id xmlns:xlink="http://www.w3.org/1999/xlink" content-type="mycobank" xlink:type="simple">MB829583</object-id>
            </tp:taxon-name><tp:taxon-authority>Meng Zhou&amp;Y.C.Dai</tp:taxon-authority><tp:taxon-status xmlns:xlink="http://www.w3.org/1999/xlink" xlink:type="simple">sp. nov.</tp:taxon-status><xref ref-type="fig" rid="F3">Figs 3</xref><xref ref-type="fig" rid="F4">, 4</xref></tp:nomenclature><tp:treatment-sec sec-type="diagnosis" id="SECID0E1EBG"><title>Diagnosis.</title><p>Differs from other <italic><tp:taxon-name><tp:taxon-name-part taxon-name-part-type="genus" reg="Haploporus">Haploporus</tp:taxon-name-part></tp:taxon-name></italic> species by the combination of its resupinate habit, a dimitic hyphal structure with dextrinoid skeletal hyphae, the absence of dendrohyphidia, and distinct narrow oblong basidiospores measuring 10–13.5 × 4–5 µm.</p><fig id="F3" position="float" orientation="portrait"><label>Figure 3.</label><caption><p>A basidiocarp of <italic><tp:taxon-name><tp:taxon-name-part taxon-name-part-type="genus" reg="Haploporus">Haploporus</tp:taxon-name-part><tp:taxon-name-part taxon-name-part-type="species" reg="angustisporus">angustisporus</tp:taxon-name-part></tp:taxon-name></italic> (Holotype). Scale bar: 1.0 cm.</p></caption><graphic xmlns:xlink="http://www.w3.org/1999/xlink" xlink:href="mycokeys-54-077-g003.jpg" position="float" orientation="portrait" xlink:type="simple" id="oo_309761.jpg"/></fig><fig id="F4" position="float" orientation="portrait"><label>Figure 4.</label><caption><p>Microscopic structures of <italic><tp:taxon-name><tp:taxon-name-part taxon-name-part-type="genus" reg="Haploporus">Haploporus</tp:taxon-name-part><tp:taxon-name-part taxon-name-part-type="species" reg="angustisporus">angustisporus</tp:taxon-name-part></tp:taxon-name></italic> (Holotype). <bold>a</bold> Basidiospores <bold>b</bold> Basidia <bold>c</bold> Basidioles <bold>d</bold> Cystidioles <bold>e</bold> Hyphae from subiculum <bold>f</bold> Hyphae from trama.</p></caption><graphic xmlns:xlink="http://www.w3.org/1999/xlink" xlink:href="mycokeys-54-077-g004.jpg" position="float" orientation="portrait" xlink:type="simple" id="oo_309762.jpg"/></fig></tp:treatment-sec><tp:treatment-sec sec-type="Holotype" id="SECID0EDHBG"><title>Holotype.</title><p>CHINA. Guangdong Prov., Lianzhou County, Nanling Nat. Res., on fallen angiosperm branch, 15 May 2009, <italic>Dai 10951</italic> (Holotype in BJFC).</p></tp:treatment-sec><tp:treatment-sec sec-type="etymology" id="SECID0ELHBG"><title>Etymology.</title><p><italic>Angustisporus</italic> (Lat.): referring to the species having narrow basidiospores.</p></tp:treatment-sec><tp:treatment-sec sec-type="Fruitbody" id="SECID0EYHBG"><title>Fruitbody.</title><p>Basidiocarps annual, resupinate, adnate, soft corky when fresh, become corky upon drying, without odor or tasteless when fresh, up to 3 cm long, 2.5 cm wide, 2 mm thick at center. Pore surface cream to pale yellowish brown when fresh, brownish when bruised, olivaceous buff to pale brown upon drying; sterile margin indistinct, very narrow to almost lacking; pores angular, 3–5 per mm; dissepiments thick, entire. Subiculum cream, corky, thin, about 0.1 mm thick. Tubes light buff, corky, about 1.9 mm long.</p></tp:treatment-sec><tp:treatment-sec sec-type="Hyphal structure" id="SECID0E4HBG"><title>Hyphal structure.</title><p>Hyphal system dimitic: generative hyphae bearing clamp connections, hyaline, thin-walled; skeletal hyphae dominant, thick-walled, frequently branched, dextrinoid, <abbrev xmlns:xlink="http://www.w3.org/1999/xlink" xlink:title="Cotton Blue" id="ABBRID0EDIBG" xlink:type="simple">CB</abbrev>+, tissues unchanging in <abbrev xmlns:xlink="http://www.w3.org/1999/xlink" xlink:title="5% potassium hydroxide" id="ABBRID0EHIBG" xlink:type="simple">KOH</abbrev>.</p></tp:treatment-sec><tp:treatment-sec sec-type="Subiculum" id="SECID0ELIBG"><title>Subiculum.</title><p>Generative hyphae infrequent, hyaline, thin-walled, rarely branched, 1.5–2.5 µm in diam; skeletal hyphae dominant, hyaline, thick-walled with a narrow lumen to subsolid, frequently branched, interwoven, 1–2.5 µm in diam.</p></tp:treatment-sec><tp:treatment-sec sec-type="Tubes" id="SECID0EQIBG"><title>Tubes.</title><p>Generative hyphae frequent, hyaline, thin-walled, occasionally branched, 1.5–2.5 µm in diam; skeletal hyphae distinctly thick-walled with a narrow to wide lumen, frequently branched, interwoven, 1.2–2.5 µm in diam. Cystidia absent; cystidioles present, fusiform, 23–35 × 4–7 µm. Basidioles dominant, pear-shaped to subglobose, basidia barrel-shaped with 4-sterigmata and a basal clamp connection, 21–26 × 8–11 µm; . Dendrohyphidia absent. Some irregular-shaped crystals present among tube tramal structures.</p><!--PageBreak  --></tp:treatment-sec><tp:treatment-sec sec-type="Spores" id="SECID0EWIBG"><title>Spores.</title><p>Basidiospores oblong, hyaline, thick-walled, with short tuberculate ornamentation, <abbrev xmlns:xlink="http://www.w3.org/1999/xlink" xlink:title="Melzer’s reagent" id="ABBRID0E3IBG" xlink:type="simple">IKI</abbrev>–, <abbrev xmlns:xlink="http://www.w3.org/1999/xlink" xlink:title="Cotton Blue" id="ABBRID0EAJBG" xlink:type="simple">CB</abbrev>+, 10–13.5(–14) × (3.5–)4–5 µm, L = 11.25 µm, W = 4.44 µm, Q = 2.38–2.70 (n = 60/2).</p></tp:treatment-sec><tp:treatment-sec sec-type="Additional specimen examined (paratype)" id="SECID0EEJBG"><title>Additional specimen examined (paratype).</title><p>CHINA. Guangdong Prov., Fengkai County, Heishiding Nat. Res., on fallen angiosperm branch, 1 July 2010, <italic>Cui 9046</italic> (in BJFC).</p></tp:treatment-sec></tp:taxon-treatment>
