# Supplementary material for: Phylogeny and diversity of Haploporus (Polyporaceae, Basidiomycota)
Source: MycoKeys. 2019 Jun 12;54:77–98. doi: 10.3897/mycokeys.54.34362 (PMC6584150; doi:10.3897/mycokeys.54.34362)
Supplement: XML Treatment for Haploporus crassus [file mycokeys.54.34362-treatment2.xml]

<!DOCTYPE tp:taxon-treatment
  PUBLIC "-//TaxonX//DTD Taxonomic Treatment Publishing DTD v0 20100105//EN" "tax-treatment-NSO.dtd">
<tp:taxon-treatment xmlns:tp="http://www.plazi.org/taxpub"><tp:treatment-meta><kwd-group><label>Taxon classification</label><kwd><named-content xmlns:xlink="http://www.w3.org/1999/xlink" content-type="kingdom">Fungi</named-content></kwd><kwd><named-content xmlns:xlink="http://www.w3.org/1999/xlink" content-type="order">Plagiorchiida</named-content></kwd><kwd><named-content xmlns:xlink="http://www.w3.org/1999/xlink" content-type="family">Haploporidae</named-content></kwd></kwd-group><mixed-citation publication-type="journal"><person-group><name><surname>Zhou</surname><given-names>Meng</given-names></name><name><surname>Wang</surname><given-names>Li</given-names></name><name><surname>May</surname><given-names>Tom W.</given-names></name><name><surname>Vlasák</surname><given-names>Josef</given-names></name><name><surname>Chen</surname><given-names>Jia-Jia</given-names></name><name><surname>Dai</surname><given-names>Yu-Cheng</given-names></name></person-group><article-title>Phylogeny and diversity of <italic><tp:taxon-name><tp:taxon-name-part taxon-name-part-type="genus" reg="Haploporus">Haploporus</tp:taxon-name-part></tp:taxon-name></italic> (<tp:taxon-name><tp:taxon-name-part taxon-name-part-type="family">Polyporaceae</tp:taxon-name-part></tp:taxon-name>, <tp:taxon-name><tp:taxon-name-part taxon-name-part-type="phylum">Basidiomycota</tp:taxon-name-part></tp:taxon-name>)</article-title><source>MycoKeys</source><day>12</day><month>6</month><year>2019</year><volume>54</volume><fpage>77</fpage><lpage>98</lpage><pub-id pub-id-type="doi">10.3897/mycokeys.54.34362</pub-id></mixed-citation></tp:treatment-meta><tp:nomenclature><tp:taxon-name>
              <tp:taxon-name-part taxon-name-part-type="genus" reg="Haploporus">Haploporus</tp:taxon-name-part>
              <tp:taxon-name-part taxon-name-part-type="species" reg="crassus">crassus</tp:taxon-name-part>
              <object-id xmlns:xlink="http://www.w3.org/1999/xlink" content-type="mycobank" xlink:type="simple">MB829584</object-id>
            </tp:taxon-name><tp:taxon-authority>Meng Zhou&amp;Y.C.Dai</tp:taxon-authority><tp:taxon-status xmlns:xlink="http://www.w3.org/1999/xlink" xlink:type="simple">sp. nov.</tp:taxon-status><xref ref-type="fig" rid="F5">Fig. 5</xref><!--PageBreak  --></tp:nomenclature><tp:treatment-sec sec-type="diagnosis" id="SECID0E1KBG"><title>Diagnosis.</title><p>Diﬀers from other <italic><tp:taxon-name><tp:taxon-name-part taxon-name-part-type="genus" reg="Haploporus">Haploporus</tp:taxon-name-part></tp:taxon-name></italic> species by the combination of a resupinate habit, a dimitic hyphal structure with non-dextrinoid skeletal hyphae, the presence of ventricose cystidioles occasionally with a simple septum, dissepimental hyphae usually with a simple septum, unique thick-walled basidia and distinct wide oblong basidiospores measuring 13.5–16.5 × 7.5–9.5 µm.</p><fig id="F5" position="float" orientation="portrait"><label>Figure 5.</label><caption><p>Microscopic structures of <italic><tp:taxon-name><tp:taxon-name-part taxon-name-part-type="genus" reg="Haploporus">Haploporus</tp:taxon-name-part><tp:taxon-name-part taxon-name-part-type="species" reg="crassus">crassus</tp:taxon-name-part></tp:taxon-name></italic> (Holotype). <bold>a</bold> Basidiospores <bold>b</bold> Basidia and Basidioles <bold>c</bold> Cystidioles <bold>d</bold> Hyphae from subiculum <bold>e</bold> Hyphae from trama <bold>f</bold> Hyphae at dissepiment.</p></caption><graphic xmlns:xlink="http://www.w3.org/1999/xlink" xlink:href="mycokeys-54-077-g005.jpg" position="float" orientation="portrait" xlink:type="simple" id="oo_309763.jpg"/></fig></tp:treatment-sec><tp:treatment-sec sec-type="Holotype" id="SECID0ELMBG"><title>Holotype.</title><p>CHINA. Yunnan Prov., Xinping County, Ailaoshan Nat. Res., on rotten angiosperm wood, 15 Oct. 2013, <italic>Dai 13580</italic> (Holotype in BJFC).</p></tp:treatment-sec><tp:treatment-sec sec-type="etymology" id="SECID0ETMBG"><title>Etymology.</title><p><italic>Crassus</italic> (Lat.): referring to the species having wide basidiospores.</p></tp:treatment-sec><tp:treatment-sec sec-type="Fruitbody" id="SECID0EANBG"><title>Fruitbody.</title><p>Basidiocarps annual, resupinate, adnate, soft corky when fresh, become corky and cracked upon drying, without odor or taste when fresh, up to 35 cm long, 3 cm wide and 1 mm thick at center. Pore surface white to cream when fresh, becoming buff-yellow upon drying; sterile margin indistinct, very narrow to almost lacking; pores round, 3–5 per mm; dissepiments thin, mostly entire, sometimes lacerate. Subiculum cream, corky, thin, about 0.1 mm thick. Tubes light buff, corky, about 0.9 mm long.</p></tp:treatment-sec><tp:treatment-sec sec-type="Hyphal structure" id="SECID0EFNBG"><title>Hyphal structure.</title><p>Hyphal system dimitic: generative hyphae bearing clamp connections, hyaline, thin-walled; skeletal hyphae dominant, thick-walled, frequently branched, <abbrev xmlns:xlink="http://www.w3.org/1999/xlink" xlink:title="Melzer’s reagent" id="ABBRID0ELNBG" xlink:type="simple">IKI</abbrev>–, <abbrev xmlns:xlink="http://www.w3.org/1999/xlink" xlink:title="Cotton Blue" id="ABBRID0EPNBG" xlink:type="simple">CB</abbrev>+, tissues unchanging in <abbrev xmlns:xlink="http://www.w3.org/1999/xlink" xlink:title="5% potassium hydroxide" id="ABBRID0ETNBG" xlink:type="simple">KOH</abbrev>.</p></tp:treatment-sec><tp:treatment-sec sec-type="Subiculum" id="SECID0EXNBG"><title>Subiculum.</title><p>Generative hyphae infrequent hyaline, thin-walled, rarely branched, 1.5–2.5 µm in diam; skeletal hyphae dominant, hyaline, thick-walled with a narrow lumen, frequently branched, interwoven, 1–2 µm in diam.</p></tp:treatment-sec><tp:treatment-sec sec-type="Tubes" id="SECID0E3NBG"><title>Tubes.</title><p>Generative hyphae frequent, hyaline, thin-walled, occasionally branched, 1.5–3 µm in diam; skeletal hyphae dominant, distinctly thick-walled with a narrow to wide lumen, frequently branched, interwoven, 1.5–2.5 µm in diam; dissepimental hyphae usually with a simple septum. Cystidia absent; cystidioles present, ventricose, usually with a small umbo having a simple septum, occasionally with a few small guttules, 21–31× 8–10 µm. Basidioles thick-walled, dominant, similar in shape to basidia, but smaller; basidia thick-walled, pear-shaped to barrel-shaped with 4-sterigmata and a basal clamp connection, occasionally with some small guttules, 22–31 × 8–13 µm; dendrohyphidia absent. Some irregular-shaped crystals present among tube tramal stru ctures.</p></tp:treatment-sec><tp:treatment-sec sec-type="Spores" id="SECID0EBOBG"><title>Spores.</title><p>Basidiospores oblong, hyaline, thick-walled, with tuberculate ornamentation, <abbrev xmlns:xlink="http://www.w3.org/1999/xlink" xlink:title="Melzer’s reagent" id="ABBRID0EHOBG" xlink:type="simple">IKI</abbrev>–, <abbrev xmlns:xlink="http://www.w3.org/1999/xlink" xlink:title="Cotton Blue" id="ABBRID0ELOBG" xlink:type="simple">CB</abbrev>+, 13.5–16.5(–17) × (7–)7.5–9.5 µm, L = 15.06 µm, W = 8.15 µm, Q = 1.85 (n = 30/1).</p><!--PageBreak  --></tp:treatment-sec></tp:taxon-treatment>
