# Supplementary material for: Phylogeny and diversity of Haploporus (Polyporaceae, Basidiomycota)
Source: MycoKeys. 2019 Jun 12;54:77–98. doi: 10.3897/mycokeys.54.34362 (PMC6584150; doi:10.3897/mycokeys.54.34362)
Supplement: XML Treatment for Haploporus gilbertsonii [file mycokeys.54.34362-treatment3.xml]

<!DOCTYPE tp:taxon-treatment
  PUBLIC "-//TaxonX//DTD Taxonomic Treatment Publishing DTD v0 20100105//EN" "tax-treatment-NSO.dtd">
<tp:taxon-treatment xmlns:tp="http://www.plazi.org/taxpub"><tp:treatment-meta><kwd-group><label>Taxon classification</label><kwd><named-content xmlns:xlink="http://www.w3.org/1999/xlink" content-type="kingdom">Fungi</named-content></kwd><kwd><named-content xmlns:xlink="http://www.w3.org/1999/xlink" content-type="order">Plagiorchiida</named-content></kwd><kwd><named-content xmlns:xlink="http://www.w3.org/1999/xlink" content-type="family">Haploporidae</named-content></kwd></kwd-group><mixed-citation publication-type="journal"><person-group><name><surname>Zhou</surname><given-names>Meng</given-names></name><name><surname>Wang</surname><given-names>Li</given-names></name><name><surname>May</surname><given-names>Tom W.</given-names></name><name><surname>Vlasák</surname><given-names>Josef</given-names></name><name><surname>Chen</surname><given-names>Jia-Jia</given-names></name><name><surname>Dai</surname><given-names>Yu-Cheng</given-names></name></person-group><article-title>Phylogeny and diversity of <italic><tp:taxon-name><tp:taxon-name-part taxon-name-part-type="genus" reg="Haploporus">Haploporus</tp:taxon-name-part></tp:taxon-name></italic> (<tp:taxon-name><tp:taxon-name-part taxon-name-part-type="family">Polyporaceae</tp:taxon-name-part></tp:taxon-name>, <tp:taxon-name><tp:taxon-name-part taxon-name-part-type="phylum">Basidiomycota</tp:taxon-name-part></tp:taxon-name>)</article-title><source>MycoKeys</source><day>12</day><month>6</month><year>2019</year><volume>54</volume><fpage>77</fpage><lpage>98</lpage><pub-id pub-id-type="doi">10.3897/mycokeys.54.34362</pub-id></mixed-citation></tp:treatment-meta><tp:nomenclature><tp:taxon-name>
              <tp:taxon-name-part taxon-name-part-type="genus" reg="Haploporus">Haploporus</tp:taxon-name-part>
              <tp:taxon-name-part taxon-name-part-type="species" reg="gilbertsonii">gilbertsonii</tp:taxon-name-part>
              <object-id xmlns:xlink="http://www.w3.org/1999/xlink" content-type="mycobank" xlink:type="simple">MB829649</object-id>
            </tp:taxon-name><tp:taxon-authority>Meng Zhou, Vlasák&amp;Y.C.Dai</tp:taxon-authority><tp:taxon-status xmlns:xlink="http://www.w3.org/1999/xlink" xlink:type="simple">sp. nov.</tp:taxon-status><xref ref-type="fig" rid="F6">Figs 6</xref><xref ref-type="fig" rid="F7">, 7</xref></tp:nomenclature><tp:treatment-sec sec-type="diagnosis" id="SECID0EBQBG"><title>Diagnosis.</title><p>Diﬀers from other <italic><tp:taxon-name><tp:taxon-name-part taxon-name-part-type="genus" reg="Haploporus">Haploporus</tp:taxon-name-part></tp:taxon-name></italic> species by its relatively large pores, 2–3 per mm, a dimitic hyphal structure with non-dextrinoid skeletal hyphae, the absence of dendrohyphidia, and wide oblong basidiospores measuring 12–15 × 6–8 µm.</p><fig id="F6" position="float" orientation="portrait"><label>Figure 6.</label><caption><p>A basidiocarp of <italic><tp:taxon-name><tp:taxon-name-part taxon-name-part-type="genus" reg="Haploporus">Haploporus</tp:taxon-name-part><tp:taxon-name-part taxon-name-part-type="species" reg="gilbertsonii">gilbertsonii</tp:taxon-name-part></tp:taxon-name></italic> (Holotype). Scale bar: 1.0 cm.</p></caption><graphic xmlns:xlink="http://www.w3.org/1999/xlink" xlink:href="mycokeys-54-077-g006.jpg" position="float" orientation="portrait" xlink:type="simple" id="oo_309764.jpg"/></fig><fig id="F7" position="float" orientation="portrait"><label>Figure 7.</label><caption><p>Microscopic structures of <italic><tp:taxon-name><tp:taxon-name-part taxon-name-part-type="genus" reg="Haploporus">Haploporus</tp:taxon-name-part><tp:taxon-name-part taxon-name-part-type="species" reg="gilbertsonii">gilbertsonii</tp:taxon-name-part></tp:taxon-name></italic> (Holotype). <bold>a</bold> Basidiospores <bold>b</bold> Basidia <bold>c</bold> Basidioles <bold>d</bold> Cystidioles <bold>e</bold> Hyphae from subiculum <bold>f</bold> Hyphae from trama.</p></caption><graphic xmlns:xlink="http://www.w3.org/1999/xlink" xlink:href="mycokeys-54-077-g007.jpg" position="float" orientation="portrait" xlink:type="simple" id="oo_309765.jpg"/></fig></tp:treatment-sec><tp:treatment-sec sec-type="Holotype" id="SECID0EKSBG"><title>Holotype.</title><p>USA. Arizona, Santa Rita Mt., Madera Canyon, on dead tree of <italic><tp:taxon-name><tp:taxon-name-part taxon-name-part-type="genus" reg="Quercus">Quercus</tp:taxon-name-part></tp:taxon-name></italic>, 20 Nov. 2016, <italic>Vlasák Jr. 1611/5-J</italic> (Holotype in PRM, isotype in JV and BJFC).</p></tp:treatment-sec><tp:treatment-sec sec-type="etymology" id="SECID0EZSBG"><title>Etymology.</title><p><italic>Gilbertsonii</italic> (Lat.): in honor of Prof. R.L. Gilbertson, the American mycologist.</p></tp:treatment-sec><tp:treatment-sec sec-type="Fruitbody" id="SECID0EGTBG"><title>Fruitbody.</title><p>Basidiocarps annual, resupinate, difficult to separate from the substrate, corky when dry, up to 10 cm long, 8 cm wide and 0.8 mm thick at center. Pore surface pale buff to buff when dry; sterile margin indistinct, very narrow to almost lacking; pores round to angular, 2–3 per mm; dissepiments thick, entire. Subiculum cream, corky, thin, about 0.3 mm thick. Tubes light buff, corky, about 0.5 mm long.</p></tp:treatment-sec><tp:treatment-sec sec-type="Hyphal structure" id="SECID0ELTBG"><title>Hyphal structure.</title><p>Hyphal system dimitic: generative hyphae bearing clamp connections, hyaline, thin-walled; skeletal hyphae dominant, thick-walled, frequently branched, <abbrev xmlns:xlink="http://www.w3.org/1999/xlink" xlink:title="Melzer’s reagent" id="ABBRID0ERTBG" xlink:type="simple">IKI</abbrev>–, <abbrev xmlns:xlink="http://www.w3.org/1999/xlink" xlink:title="Cotton Blue" id="ABBRID0EVTBG" xlink:type="simple">CB</abbrev>–, tissues unchanging in <abbrev xmlns:xlink="http://www.w3.org/1999/xlink" xlink:title="5% potassium hydroxide" id="ABBRID0EZTBG" xlink:type="simple">KOH</abbrev>.</p></tp:treatment-sec><tp:treatment-sec sec-type="Subiculum" id="SECID0E4TBG"><title>Subiculum.</title><p>Generative hyphae infrequent, hyaline, thin-walled, occasionally branched, 2–3 µm in diam; skeletal hyphae dominant, hyaline, distinctly thick-walled, frequently branched, interwoven, 1.5–3 µm in diam.</p></tp:treatment-sec><tp:treatment-sec sec-type="Tubes" id="SECID0ECUBG"><title>Tubes.</title><p>Generative hyphae infrequent, hyaline, thin-walled, occasionally branched, 1–3 µm in diam; skeletal hyphae dominant, distinctly thick-walled, frequently branched, interwoven, 2–4 µm in diam. Cystidia absent; cystidioles present, fusiform, hyaline, thin-walled, 13–23 × 4.5–6 µm. Basidia pear-shaped to barrel-shaped with <!--PageBreak  -->4-sterigmata and a basal clamp connection, occasionally with a few large guttules, 21–25 × 10–14 µm; basidioles dominant, similar in shape to basidia, but slightly smaller. Dendrohyphidia absent. Some irregular-shaped crystals present among tube tramal structures.</p><!--PageBreak  --></tp:treatment-sec><tp:treatment-sec sec-type="Spores" id="SECID0ELUBG"><title>Spores.</title><p>Basidiospores oblong, hyaline, thick-walled, with tuberculate ornamentation, <abbrev xmlns:xlink="http://www.w3.org/1999/xlink" xlink:title="Melzer’s reagent" id="ABBRID0ERUBG" xlink:type="simple">IKI</abbrev>–, <abbrev xmlns:xlink="http://www.w3.org/1999/xlink" xlink:title="Cotton Blue" id="ABBRID0EVUBG" xlink:type="simple">CB</abbrev>+, 12–15(–16) × (5.5–)6–8 µm, L = 14.07 µm, W = 6.9 µm, Q = 1.83–2.15 (n = 60/2).</p></tp:treatment-sec><tp:treatment-sec sec-type="Additional specimen examined (paratype)" id="SECID0EZUBG"><title>Additional specimen examined (paratype).</title><p>USA. Arizona, Chiricahua Mt., Turkey Canyon, on dead tree of <italic><tp:taxon-name><tp:taxon-name-part taxon-name-part-type="genus" reg="Quercus">Quercus</tp:taxon-name-part></tp:taxon-name></italic>, 5 Sep. 2012, <italic>Vlasák Jr. 1209/63-J</italic> (JV, dupl. in BJFC).</p></tp:treatment-sec></tp:taxon-treatment>
