# Supplementary material for: Phylogeny and diversity of Haploporus (Polyporaceae, Basidiomycota)
Source: MycoKeys. 2019 Jun 12;54:77–98. doi: 10.3897/mycokeys.54.34362 (PMC6584150; doi:10.3897/mycokeys.54.34362)
Supplement: XML Treatment for Haploporus microsporus [file mycokeys.54.34362-treatment4.xml]

<!DOCTYPE tp:taxon-treatment
  PUBLIC "-//TaxonX//DTD Taxonomic Treatment Publishing DTD v0 20100105//EN" "tax-treatment-NSO.dtd">
<tp:taxon-treatment xmlns:tp="http://www.plazi.org/taxpub"><tp:treatment-meta><kwd-group><label>Taxon classification</label><kwd><named-content xmlns:xlink="http://www.w3.org/1999/xlink" content-type="kingdom">Fungi</named-content></kwd><kwd><named-content xmlns:xlink="http://www.w3.org/1999/xlink" content-type="order">Plagiorchiida</named-content></kwd><kwd><named-content xmlns:xlink="http://www.w3.org/1999/xlink" content-type="family">Haploporidae</named-content></kwd></kwd-group><mixed-citation publication-type="journal"><person-group><name><surname>Zhou</surname><given-names>Meng</given-names></name><name><surname>Wang</surname><given-names>Li</given-names></name><name><surname>May</surname><given-names>Tom W.</given-names></name><name><surname>Vlasák</surname><given-names>Josef</given-names></name><name><surname>Chen</surname><given-names>Jia-Jia</given-names></name><name><surname>Dai</surname><given-names>Yu-Cheng</given-names></name></person-group><article-title>Phylogeny and diversity of <italic><tp:taxon-name><tp:taxon-name-part taxon-name-part-type="genus" reg="Haploporus">Haploporus</tp:taxon-name-part></tp:taxon-name></italic> (<tp:taxon-name><tp:taxon-name-part taxon-name-part-type="family">Polyporaceae</tp:taxon-name-part></tp:taxon-name>, <tp:taxon-name><tp:taxon-name-part taxon-name-part-type="phylum">Basidiomycota</tp:taxon-name-part></tp:taxon-name>)</article-title><source>MycoKeys</source><day>12</day><month>6</month><year>2019</year><volume>54</volume><fpage>77</fpage><lpage>98</lpage><pub-id pub-id-type="doi">10.3897/mycokeys.54.34362</pub-id></mixed-citation></tp:treatment-meta><tp:nomenclature><tp:taxon-name>
              <tp:taxon-name-part taxon-name-part-type="genus" reg="Haploporus">Haploporus</tp:taxon-name-part>
              <tp:taxon-name-part taxon-name-part-type="species" reg="microsporus">microsporus</tp:taxon-name-part>
              <object-id xmlns:xlink="http://www.w3.org/1999/xlink" content-type="mycobank" xlink:type="simple">MB829585</object-id>
            </tp:taxon-name><tp:taxon-authority>Meng Zhou&amp;Y.C.Dai</tp:taxon-authority><tp:taxon-status xmlns:xlink="http://www.w3.org/1999/xlink" xlink:type="simple">sp. nov.</tp:taxon-status><xref ref-type="fig" rid="F8">Figs 8</xref><xref ref-type="fig" rid="F9">, 9</xref><!--PageBreak  --></tp:nomenclature><tp:treatment-sec sec-type="diagnosis" id="SECID0E1WBG"><title>Diagnosis.</title><p>Diﬀers from other <italic><tp:taxon-name><tp:taxon-name-part taxon-name-part-type="genus" reg="Haploporus">Haploporus</tp:taxon-name-part></tp:taxon-name></italic> species by the combination of a resupinate habit, a dimitic hyphal structure with dextrinoid skeletal hyphae, distinct small pores, 7–9 per mm, the presence of dendrohyphidia, and distinct small ellipsoid basidiospores measuring 5.3–6.7 × 3–4.1 µm.</p><fig id="F8" position="float" orientation="portrait"><label>Figure 8.</label><caption><p>A basidiocarp of <italic><tp:taxon-name><tp:taxon-name-part taxon-name-part-type="genus" reg="Haploporus">Haploporus</tp:taxon-name-part><tp:taxon-name-part taxon-name-part-type="species" reg="microsporus">microsporus</tp:taxon-name-part></tp:taxon-name></italic> (Holotype). Scale bar: 1.0 cm.</p></caption><graphic xmlns:xlink="http://www.w3.org/1999/xlink" xlink:href="mycokeys-54-077-g008.jpg" position="float" orientation="portrait" xlink:type="simple" id="oo_309766.jpg"/></fig><fig id="F9" position="float" orientation="portrait"><label>Figure 9.</label><caption><p>Microscopic structures of <italic><tp:taxon-name><tp:taxon-name-part taxon-name-part-type="genus" reg="Haploporus">Haploporus</tp:taxon-name-part><tp:taxon-name-part taxon-name-part-type="species" reg="microsporus">microsporus</tp:taxon-name-part></tp:taxon-name></italic> (Holotype). <bold>a</bold> Basidiospores <bold>b</bold> Basidia and Basidioles <bold>c</bold> Cystidioles <bold>d</bold> Dendrohyphidia <bold>e</bold> Hyphae from subiculum <bold>f</bold> Hyphae from trama.</p></caption><graphic xmlns:xlink="http://www.w3.org/1999/xlink" xlink:href="mycokeys-54-077-g009.jpg" position="float" orientation="portrait" xlink:type="simple" id="oo_309767.jpg"/></fig></tp:treatment-sec><tp:treatment-sec sec-type="Holotype" id="SECID0EDZBG"><title>Holotype.</title><p>CHINA. Hainan Prov., Ledong County, Jianfengling Nat. Res., on dead angiosperm tree, 23 March 2011, <italic>Dai 12147</italic> (Holotype in BJFC).</p></tp:treatment-sec><tp:treatment-sec sec-type="etymology" id="SECID0ELZBG"><title>Etymology.</title><p><italic>Microsporus</italic> (Lat.): referring to the small basidiospores of this species.</p><!--PageBreak  --></tp:treatment-sec><tp:treatment-sec sec-type="Fruitbody" id="SECID0EZZBG"><title>Fruitbody.</title><p>Basidiocarps annual, resupinate, adnate, soft corky when fresh, become corky upon drying, odor- or tasteless when fresh, up to 20 cm long, 4.5 cm wide and 2 mm thick at center. Pore surface pinkish buff to clay-buff when dry; sterile margin <!--PageBreak  -->indistinct, very narrow to almost lacking; pores angular, 7–9 per mm; dissepiments thick, entire. Subiculum cream, corky, thin, about 0.2 mm thick. Tubes light buff, corky, about 1.8 mm long.</p></tp:treatment-sec><tp:treatment-sec sec-type="Hyphal structure" id="SECID0EB1BG"><title>Hyphal structure.</title><p>Hyphal system dimitic: generative hyphae bearing clamp connections, hyaline, thin-walled; skeletal hyphae dominant, thick-walled, frequently branched, dextrinoid, <abbrev xmlns:xlink="http://www.w3.org/1999/xlink" xlink:title="Cotton Blue" id="ABBRID0EH1BG" xlink:type="simple">CB</abbrev>–, skeletal hyphae swollen in <abbrev xmlns:xlink="http://www.w3.org/1999/xlink" xlink:title="5% potassium hydroxide" id="ABBRID0EL1BG" xlink:type="simple">KOH</abbrev>.</p></tp:treatment-sec><tp:treatment-sec sec-type="Subiculum" id="SECID0EP1BG"><title>Subiculum.</title><p>Generative hyphae infrequent, hyaline, thin-walled, rarely branched, 1.5–2.5 µm in diam; skeletal hyphae dominant, hyaline, thick-walled with a narrow to wide lumen, frequently branched, interwoven, 1.5–3 µm in diam.</p></tp:treatment-sec><tp:treatment-sec sec-type="Tubes" id="SECID0EU1BG"><title>Tubes.</title><p>Generative hyphae infrequent, hyaline, thin-walled, rarely branched, 1.5–3 µm in diam; skeletal hyphae distinctly thick-walled with a narrow lumen to subsolid, frequently branched, interwoven, 1–2 µm in diam. Cystidioles present, fusiform, 10–20 × 3.5–6 µm. Basidia barrel-shaped with 4-sterigmata and a basal clamp connection, 11–16 × 5.5–6.5 µm; basidioles dominant, similar in shape to basidia, but slightly smaller. Dendrohyphidia abundant, frequently branched. Some irregular-shaped crystals present among tube tramal structures</p></tp:treatment-sec><tp:treatment-sec sec-type="Spores" id="SECID0EZ1BG"><title>Spores.</title><p>Basidiospores ellipsoid, hyaline, thick-walled, with tuberculate ornamentation, dextrinoid, <abbrev xmlns:xlink="http://www.w3.org/1999/xlink" xlink:title="Cotton Blue" id="ABBRID0E61BG" xlink:type="simple">CB</abbrev>+, 5.3–6.7(–7) × (2.9–)3–4.1 µm, L = 5.98 µm, W = 3.90 µm, Q = 1.78 (n = 30/1).</p></tp:treatment-sec></tp:taxon-treatment>
