# Supplementary material for: Phylogeny and diversity of Haploporus (Polyporaceae, Basidiomycota)
Source: MycoKeys. 2019 Jun 12;54:77–98. doi: 10.3897/mycokeys.54.34362 (PMC6584150; doi:10.3897/mycokeys.54.34362)
Supplement: XML Treatment for Haploporus pirongia [file mycokeys.54.34362-treatment5.xml]

<!DOCTYPE tp:taxon-treatment
  PUBLIC "-//TaxonX//DTD Taxonomic Treatment Publishing DTD v0 20100105//EN" "tax-treatment-NSO.dtd">
<tp:taxon-treatment xmlns:tp="http://www.plazi.org/taxpub"><tp:treatment-meta><kwd-group><label>Taxon classification</label><kwd><named-content xmlns:xlink="http://www.w3.org/1999/xlink" content-type="kingdom">Fungi</named-content></kwd><kwd><named-content xmlns:xlink="http://www.w3.org/1999/xlink" content-type="order">Plagiorchiida</named-content></kwd><kwd><named-content xmlns:xlink="http://www.w3.org/1999/xlink" content-type="family">Haploporidae</named-content></kwd></kwd-group><mixed-citation publication-type="journal"><person-group><name><surname>Zhou</surname><given-names>Meng</given-names></name><name><surname>Wang</surname><given-names>Li</given-names></name><name><surname>May</surname><given-names>Tom W.</given-names></name><name><surname>Vlasák</surname><given-names>Josef</given-names></name><name><surname>Chen</surname><given-names>Jia-Jia</given-names></name><name><surname>Dai</surname><given-names>Yu-Cheng</given-names></name></person-group><article-title>Phylogeny and diversity of <italic><tp:taxon-name><tp:taxon-name-part taxon-name-part-type="genus" reg="Haploporus">Haploporus</tp:taxon-name-part></tp:taxon-name></italic> (<tp:taxon-name><tp:taxon-name-part taxon-name-part-type="family">Polyporaceae</tp:taxon-name-part></tp:taxon-name>, <tp:taxon-name><tp:taxon-name-part taxon-name-part-type="phylum">Basidiomycota</tp:taxon-name-part></tp:taxon-name>)</article-title><source>MycoKeys</source><day>12</day><month>6</month><year>2019</year><volume>54</volume><fpage>77</fpage><lpage>98</lpage><pub-id pub-id-type="doi">10.3897/mycokeys.54.34362</pub-id></mixed-citation></tp:treatment-meta><tp:nomenclature><tp:taxon-name>
              <tp:taxon-name-part taxon-name-part-type="genus" reg="Haploporus">Haploporus</tp:taxon-name-part>
              <tp:taxon-name-part taxon-name-part-type="species" reg="pirongia">pirongia</tp:taxon-name-part>
              <object-id xmlns:xlink="http://www.w3.org/1999/xlink" content-type="mycobank" xlink:type="simple">MB829650</object-id>
            </tp:taxon-name><tp:taxon-authority>(G. Cunn.) Meng Zhou, Y.C.Dai&amp;T.W. May</tp:taxon-authority><tp:taxon-status xmlns:xlink="http://www.w3.org/1999/xlink" xlink:type="simple">comb. nov.</tp:taxon-status><xref ref-type="fig" rid="F10">Figs 10</xref><xref ref-type="fig" rid="F11">, 11</xref><tp:nomenclature-citation-list><tp:nomenclature-citation><tp:taxon-name>
                  <tp:taxon-name-part taxon-name-part-type="genus" reg="Poria">Poria</tp:taxon-name-part>
                  <tp:taxon-name-part taxon-name-part-type="species" reg="pirongia">pirongia</tp:taxon-name-part>
                </tp:taxon-name><comment>G. Cunn., Bull. N.Z. Dept. Sci. Industr. Res., Pl. Dis. Div. 72: 39 (1947) (Basionym)</comment></tp:nomenclature-citation></tp:nomenclature-citation-list></tp:nomenclature><tp:treatment-sec sec-type="etymology" id="SECID0EB4BG"><title>Etymology.</title><p>the epithet <italic>pirongia</italic>, derived from the type locality, Mount Pirongia, is a noun in apposition, and therefore remains spelt the same when transferred from <italic><tp:taxon-name><tp:taxon-name-part taxon-name-part-type="genus" reg="Poria">Poria</tp:taxon-name-part></tp:taxon-name></italic> to <italic><tp:taxon-name><tp:taxon-name-part taxon-name-part-type="genus" reg="Haploporus">Haploporus</tp:taxon-name-part></tp:taxon-name></italic>, despite the latter genus being masculine in gender.</p></tp:treatment-sec><tp:treatment-sec sec-type="Fruitbody" id="SECID0E64BG"><title>Fruitbody.</title><p>Basidiocarps annual, resupinate, difficult to separate from the substrate, soft corky when fresh, corky upon drying, odor- or tasteless when fresh, up to 8 cm long, 2 cm wide and 1.7 mm thick at center. Pore surface white to cream when fresh, pale brownish when bruised, pinkish buff to clay-buff upon drying; sterile margin very narrow to almost lacking; pores round to angular, 3–4 per mm; dissepiments thick, entire. Subiculum cream, corky, thin, about 0.3 mm thick. Tubes light buff, corky, about 1.4 mm long.</p></tp:treatment-sec><tp:treatment-sec sec-type="Hyphal structure" id="SECID0EE5BG"><title>Hyphal structure.</title><p>Hyphal system trimitic: generative hyphae bearing clamp connections, hyaline, thin-walled, frequently branched; skeletal hyphae dominant, thick-walled to subsolid, hyaline to slightly yellowish, frequently branched; binding hyphae abundant, slightly thick-walled, <abbrev xmlns:xlink="http://www.w3.org/1999/xlink" xlink:title="Melzer’s reagent" id="ABBRID0EK5BG" xlink:type="simple">IKI</abbrev>–, <abbrev xmlns:xlink="http://www.w3.org/1999/xlink" xlink:title="Cotton Blue" id="ABBRID0EO5BG" xlink:type="simple">CB</abbrev>+, tissues unchanging in <abbrev xmlns:xlink="http://www.w3.org/1999/xlink" xlink:title="5% potassium hydroxide" id="ABBRID0ES5BG" xlink:type="simple">KOH</abbrev>.</p></tp:treatment-sec><tp:treatment-sec sec-type="Subiculum" id="SECID0EW5BG"><title>Subiculum.</title><p>Generative hyphae frequent, hyaline, thin-walled, frequently branched, 2.3–3.5 µm in diam; skeletal hyphae dominant, hyaline, distinctly thick-<!--PageBreak  -->walled with a narrow lumen to subsolid, occasionally branched, interwoven, 2.5–4 µm in diam; binding hyphae abundant, slightly thick-walled,1–2 µm in diam.</p></tp:treatment-sec><tp:treatment-sec sec-type="Tubes" id="SECID0E55BG"><title>Tubes.</title><p>Generative hyphae frequent, hyaline, thin-walled, frequently branched, 1.7–3.5 µm in diam; skeletal hyphae distinctly thick-walled with a narrow to wide lumen, frequently branched, interwoven, 2.5–4 µm in diam; binding hyphae slightly thick-walled,1–2.5 µm in diam. Cystidia absent; cystidioles present, fusiform, occasionally with an apical simple septum, sometimes with a few small guttules, 21–28 × 5–7 µm. Basidioles dominant, similar in shape to basidia, but slightly smaller, occasionally with a few large guttules; basidia pear-shaped to barrel-shaped with 4-sterigmata and a basal clamp connection, 21–35 × 8–11 µm. Hyphae at dissepiment usually thick-walled with simple septum. Dendrohyphidia absent. Some irregular-shaped crystals present among tube tramal structures.</p></tp:treatment-sec><tp:treatment-sec sec-type="Spores" id="SECID0ED6BG"><title>Spores.</title><p>Basidiospores oblong-ellipsoid to cylindrical, hyaline, thick-walled, with tuberculate ornamentations, some with a guttule, <abbrev xmlns:xlink="http://www.w3.org/1999/xlink" xlink:title="Melzer’s reagent" id="ABBRID0EJ6BG" xlink:type="simple">IKI</abbrev>–, <abbrev xmlns:xlink="http://www.w3.org/1999/xlink" xlink:title="Cotton Blue" id="ABBRID0EN6BG" xlink:type="simple">CB</abbrev>+, 11–14(–15) × (4.8–)5.2–7 µm, L = 12.35 µm, W = 6.11 µm, Q = 1.83–2.15 (n = 90/3).</p></tp:treatment-sec><tp:treatment-sec sec-type="material" id="SECID0ER6BG"><title>Specimens examined.</title><p>AUSTRALIA. Victoria, Melbourne, Dandenong Ranges Botanical Garden, on dead branch of <italic><tp:taxon-name><tp:taxon-name-part taxon-name-part-type="genus" reg="Rhododendron">Rhododendron</tp:taxon-name-part></tp:taxon-name></italic>, 12 May 2018, <italic>Dai 18659</italic>, <italic>18660</italic> &amp; <italic>18661</italic> (MEL, dupl. in BJFC); on dead branch of <italic><tp:taxon-name><tp:taxon-name-part taxon-name-part-type="genus" reg="Eucalyptus">Eucalyptus</tp:taxon-name-part></tp:taxon-name></italic>, 12 May 2018, <italic>Dai 18662</italic> (MEL, dupl. in BJFC). NEW ZEALAND. Omahu Bush, on <italic><tp:taxon-name><tp:taxon-name-part taxon-name-part-type="genus" reg="Melicytus">Melicytus</tp:taxon-name-part></tp:taxon-name></italic>, 15 Feb 2010, Cooper (PDD 95714, dupl. in BJFC).</p><fig id="F10" position="float" orientation="portrait"><label>Figure 10.</label><caption><p>Basidiocarps of <italic><tp:taxon-name><tp:taxon-name-part taxon-name-part-type="genus" reg="Haploporus">Haploporus</tp:taxon-name-part><tp:taxon-name-part taxon-name-part-type="species" reg="pirongia">pirongia</tp:taxon-name-part></tp:taxon-name></italic>. Scale bar: 1.0 cm.</p></caption><graphic xmlns:xlink="http://www.w3.org/1999/xlink" xlink:href="mycokeys-54-077-g010.jpg" position="float" orientation="portrait" xlink:type="simple" id="oo_309768.jpg"/></fig><fig id="F11" position="float" orientation="portrait"><label>Figure 11.</label><caption><p>Microscopic structures of <italic><tp:taxon-name><tp:taxon-name-part taxon-name-part-type="genus" reg="Haploporus">Haploporus</tp:taxon-name-part><tp:taxon-name-part taxon-name-part-type="species" reg="pirongia">pirongia</tp:taxon-name-part></tp:taxon-name></italic>. <bold>a</bold> Basidiospores <bold>b</bold> Basidia <bold>c</bold> Basidioles <bold>d</bold> Cystidioles <bold>e</bold> Hyphae from subiculum <bold>f</bold> Hyphae from trama <bold>g</bold> Hyphae at dissepiment.</p></caption><graphic xmlns:xlink="http://www.w3.org/1999/xlink" xlink:href="mycokeys-54-077-g011.jpg" position="float" orientation="portrait" xlink:type="simple" id="oo_309769.jpg"/></fig><!--PageBreak  --><!--PageBreak  --></tp:treatment-sec></tp:taxon-treatment>
