# Supplementary material for: Phylogeny and diversity of Haploporus (Polyporaceae, Basidiomycota)
Source: MycoKeys. 2019 Jun 12;54:77–98. doi: 10.3897/mycokeys.54.34362 (PMC6584150; doi:10.3897/mycokeys.54.34362)
Supplement: XML Treatment for Haploporus odorus [file mycokeys.54.34362-treatment6.xml]

<!DOCTYPE tp:taxon-treatment
  PUBLIC "-//TaxonX//DTD Taxonomic Treatment Publishing DTD v0 20100105//EN" "tax-treatment-NSO.dtd">
<tp:taxon-treatment xmlns:tp="http://www.plazi.org/taxpub"><tp:treatment-meta><kwd-group><label>Taxon classification</label><kwd><named-content xmlns:xlink="http://www.w3.org/1999/xlink" content-type="kingdom">Fungi</named-content></kwd><kwd><named-content xmlns:xlink="http://www.w3.org/1999/xlink" content-type="order">Plagiorchiida</named-content></kwd><kwd><named-content xmlns:xlink="http://www.w3.org/1999/xlink" content-type="family">Haploporidae</named-content></kwd></kwd-group><mixed-citation publication-type="journal"><person-group><name><surname>Zhou</surname><given-names>Meng</given-names></name><name><surname>Wang</surname><given-names>Li</given-names></name><name><surname>May</surname><given-names>Tom W.</given-names></name><name><surname>Vlasák</surname><given-names>Josef</given-names></name><name><surname>Chen</surname><given-names>Jia-Jia</given-names></name><name><surname>Dai</surname><given-names>Yu-Cheng</given-names></name></person-group><article-title>Phylogeny and diversity of <italic><tp:taxon-name><tp:taxon-name-part taxon-name-part-type="genus" reg="Haploporus">Haploporus</tp:taxon-name-part></tp:taxon-name></italic> (<tp:taxon-name><tp:taxon-name-part taxon-name-part-type="family">Polyporaceae</tp:taxon-name-part></tp:taxon-name>, <tp:taxon-name><tp:taxon-name-part taxon-name-part-type="phylum">Basidiomycota</tp:taxon-name-part></tp:taxon-name>)</article-title><source>MycoKeys</source><day>12</day><month>6</month><year>2019</year><volume>54</volume><fpage>77</fpage><lpage>98</lpage><pub-id pub-id-type="doi">10.3897/mycokeys.54.34362</pub-id></mixed-citation></tp:treatment-meta><tp:nomenclature><tp:taxon-name>
              <tp:taxon-name-part taxon-name-part-type="genus" reg="Haploporus">Haploporus</tp:taxon-name-part>
              <tp:taxon-name-part taxon-name-part-type="species" reg="odorus">odorus</tp:taxon-name-part>
            </tp:taxon-name><tp:taxon-authority>(Sommerf.) Bondartsev &amp; Singer in Singer, Mycologia 36: 68 (1944)</tp:taxon-authority><tp:nomenclature-citation-list><tp:nomenclature-citation><tp:taxon-name>
                  <tp:taxon-name-part taxon-name-part-type="genus" reg="Haploporus"/>
                  <tp:taxon-name-part taxon-name-part-type="species" reg="odorus"/>
                </tp:taxon-name><comment>=<tp:taxon-name><tp:taxon-name-part taxon-name-part-type="genus" reg="Haploporus">Haploporus</tp:taxon-name-part><tp:taxon-name-part taxon-name-part-type="species" reg="amarus">amarus</tp:taxon-name-part></tp:taxon-name> X.L. Zeng &amp; Y.P. Bai, Acta Mycol. Sin. 12(1): 13 (1993). Holotype: China, Jilin Province, Northeast Normal University, Changchun, NENU, Zeng 1931. </comment></tp:nomenclature-citation></tp:nomenclature-citation-list></tp:nomenclature><tp:treatment-sec sec-type="notes" id="SECID0EGEAI"><title>Notes.</title><p><italic><tp:taxon-name><tp:taxon-name-part taxon-name-part-type="genus" reg="Haploporus">Haploporus</tp:taxon-name-part><tp:taxon-name-part taxon-name-part-type="species" reg="amarus">amarus</tp:taxon-name-part></tp:taxon-name></italic> was described from NE China (<xref ref-type="bibr" rid="B38">Zeng and Bai 1993</xref>). The type was studied, and its morphology is in agreement with that of <italic><tp:taxon-name><tp:taxon-name-part taxon-name-part-type="genus" reg="Haploporus">H.</tp:taxon-name-part><tp:taxon-name-part taxon-name-part-type="species" reg="odorus">odorus</tp:taxon-name-part></tp:taxon-name></italic>.</p></tp:treatment-sec><ref-list><ref id="B38"><mixed-citation xmlns:xlink="http://www.w3.org/1999/xlink" xlink:type="simple"><person-group><name name-style="western"><surname>Zeng</surname><given-names>XL</given-names></name><name name-style="western"><surname>Bai</surname><given-names>YP</given-names></name></person-group> (<year>1993</year>) <article-title>The genus <italic><tp:taxon-name><tp:taxon-name-part taxon-name-part-type="genus">Haploporus</tp:taxon-name-part></tp:taxon-name></italic> in China.</article-title><source>Mycosystema</source><volume>12</volume>: <fpage>12</fpage>–<lpage>15</lpage>.</mixed-citation></ref></ref-list></tp:taxon-treatment>
