# Supplementary material for: Phylogeny and diversity of Haploporus (Polyporaceae, Basidiomycota)
Source: MycoKeys. 2019 Jun 12;54:77–98. doi: 10.3897/mycokeys.54.34362 (PMC6584150; doi:10.3897/mycokeys.54.34362)
Supplement: XML Treatment for Haploporus subtrameteus [file mycokeys.54.34362-treatment7.xml]

<!DOCTYPE tp:taxon-treatment
  PUBLIC "-//TaxonX//DTD Taxonomic Treatment Publishing DTD v0 20100105//EN" "tax-treatment-NSO.dtd">
<tp:taxon-treatment xmlns:tp="http://www.plazi.org/taxpub"><tp:treatment-meta><kwd-group><label>Taxon classification</label><kwd><named-content xmlns:xlink="http://www.w3.org/1999/xlink" content-type="kingdom">Fungi</named-content></kwd><kwd><named-content xmlns:xlink="http://www.w3.org/1999/xlink" content-type="order">Plagiorchiida</named-content></kwd><kwd><named-content xmlns:xlink="http://www.w3.org/1999/xlink" content-type="family">Haploporidae</named-content></kwd></kwd-group><mixed-citation publication-type="journal"><person-group><name><surname>Zhou</surname><given-names>Meng</given-names></name><name><surname>Wang</surname><given-names>Li</given-names></name><name><surname>May</surname><given-names>Tom W.</given-names></name><name><surname>Vlasák</surname><given-names>Josef</given-names></name><name><surname>Chen</surname><given-names>Jia-Jia</given-names></name><name><surname>Dai</surname><given-names>Yu-Cheng</given-names></name></person-group><article-title>Phylogeny and diversity of <italic><tp:taxon-name><tp:taxon-name-part taxon-name-part-type="genus" reg="Haploporus">Haploporus</tp:taxon-name-part></tp:taxon-name></italic> (<tp:taxon-name><tp:taxon-name-part taxon-name-part-type="family">Polyporaceae</tp:taxon-name-part></tp:taxon-name>, <tp:taxon-name><tp:taxon-name-part taxon-name-part-type="phylum">Basidiomycota</tp:taxon-name-part></tp:taxon-name>)</article-title><source>MycoKeys</source><day>12</day><month>6</month><year>2019</year><volume>54</volume><fpage>77</fpage><lpage>98</lpage><pub-id pub-id-type="doi">10.3897/mycokeys.54.34362</pub-id></mixed-citation></tp:treatment-meta><tp:nomenclature><tp:taxon-name>
              <tp:taxon-name-part taxon-name-part-type="genus" reg="Haploporus">Haploporus</tp:taxon-name-part>
              <tp:taxon-name-part taxon-name-part-type="species" reg="subtrameteus">subtrameteus</tp:taxon-name-part>
            </tp:taxon-name><tp:taxon-authority>(Pilát) Y.C.Dai&amp;Niemelä, in Dai, Niemelä and Kinnunen, Ann. bot. fenn. 39(3): 181 (2002)</tp:taxon-authority><tp:nomenclature-citation-list><tp:nomenclature-citation><tp:taxon-name>
                  <tp:taxon-name-part taxon-name-part-type="genus" reg="Haploporus"/>
                  <tp:taxon-name-part taxon-name-part-type="species" reg="subtrameteus"/>
                </tp:taxon-name><comment>=<tp:taxon-name><tp:taxon-name-part taxon-name-part-type="genus" reg="Pachykytospora">Pachykytospora</tp:taxon-name-part><tp:taxon-name-part taxon-name-part-type="species" reg="wasseri">wasseri</tp:taxon-name-part></tp:taxon-name> Zmitr., Malysheva &amp; Spirin, <italic>Ukrainskiy Botanichnyi Zhurnal</italic> 64(1): 42 (2007) Holotypus: Russia, Samara Reg., Stavropol Dist., Zhiguli Nat. Res., Padus avium, 12.09.2006, V.F. Malysheva, E.F. Malysheva, I.V. Zmitrovich, isotypus, LE 214872. </comment></tp:nomenclature-citation></tp:nomenclature-citation-list></tp:nomenclature><tp:treatment-sec sec-type="notes" id="SECID0EZGAI"><title>Notes.</title><p>In our phylogenies (Figs <xref ref-type="fig" rid="F1">1</xref> and <xref ref-type="fig" rid="F2">2</xref>), <italic><tp:taxon-name><tp:taxon-name-part taxon-name-part-type="genus" reg="Pachykytospora">P.</tp:taxon-name-part><tp:taxon-name-part taxon-name-part-type="species" reg="wasseri">wasseri</tp:taxon-name-part></tp:taxon-name></italic> (<xref ref-type="bibr" rid="B41">Zmitrovich et al. 2007</xref>) nested within <italic><tp:taxon-name><tp:taxon-name-part taxon-name-part-type="genus" reg="Haploporus">H.</tp:taxon-name-part><tp:taxon-name-part taxon-name-part-type="species" reg="subtrameteus">subtrameteus</tp:taxon-name-part></tp:taxon-name></italic> clade. In addition, there are not major morphological differences between the two taxa (<xref ref-type="bibr" rid="B41">Zmitrovich et al. 2007</xref>).</p></tp:treatment-sec><tp:treatment-sec><!--Section generated to contain objects referenced in tp:taxon-treatment.--><fig id="F1" position="float" orientation="portrait"><label>Figure 1.</label><caption><p>Maximum parsimony strict consensus tree illustrating the phylogeny of <italic><tp:taxon-name><tp:taxon-name-part taxon-name-part-type="genus" reg="Haploporus">Haploporus</tp:taxon-name-part></tp:taxon-name></italic> based on ITS+nLSU sequences. Branches are labeled with parsimony bootstrap proportions (before slanting line) greater than 50% and bayesian posterior probabilities (after slanting line) greater than 0.90.</p></caption><graphic xmlns:xlink="http://www.w3.org/1999/xlink" xlink:href="mycokeys-54-077-g001.jpg" position="float" orientation="portrait" xlink:type="simple" id="oo_309759.jpg"/></fig><fig id="F2" position="float" orientation="portrait"><label>Figure 2.</label><caption><p>Maximum parsimony strict consensus tree illustrating the phylogeny of <italic><tp:taxon-name><tp:taxon-name-part taxon-name-part-type="genus" reg="Haploporus">Haploporus</tp:taxon-name-part></tp:taxon-name></italic> based on ITS sequences. Branches are labeled with parsimony bootstrap proportions (before slanting line) greater than 50% and bayesian posterior probabilities (after slanting line) greater than 0.90.</p></caption><graphic xmlns:xlink="http://www.w3.org/1999/xlink" xlink:href="mycokeys-54-077-g002.jpg" position="float" orientation="portrait" xlink:type="simple" id="oo_309760.jpg"/></fig></tp:treatment-sec><ref-list><ref id="B41"><mixed-citation xmlns:xlink="http://www.w3.org/1999/xlink" xlink:type="simple"><person-group><name name-style="western"><surname>Zmitrovich</surname><given-names>IV</given-names></name><name name-style="western"><surname>Malysheva</surname><given-names>VF</given-names></name><name name-style="western"><surname>Spirin</surname><given-names>WA</given-names></name></person-group> (<year>2007</year>) <article-title>A new <italic><tp:taxon-name><tp:taxon-name-part taxon-name-part-type="genus">Pachykytospora</tp:taxon-name-part></tp:taxon-name></italic> species (<tp:taxon-name><tp:taxon-name-part taxon-name-part-type="phylum">Basidiomycota</tp:taxon-name-part></tp:taxon-name>, <tp:taxon-name><tp:taxon-name-part taxon-name-part-type="order">Polyporales</tp:taxon-name-part></tp:taxon-name>) from Zhiguli, European Russia.</article-title><source>Ukrayins’kyi Botanichnyi Zhurnal</source><volume>64</volume>: <fpage>42</fpage>–<lpage>46</lpage>.</mixed-citation></ref></ref-list></tp:taxon-treatment>
